# Supplementary material for: Assessment of Nurses’ Knowledge Regarding Pressure Injury: A National Multicenter Cross-Sectional Study
Source: Healthcare (Basel). 2026 Jul 1;14(13):1948. doi: 10.3390/healthcare14131948 (PMC13361861; doi:10.3390/healthcare14131948)
Supplement: Supplementary file 1 [file healthcare-14-01948-s001.zip]

Archive with 1 entries (1 files):
- healthcare-4315274-supplementary.pdf
